# Supplementary material for: Non-Targeted Plasma Lipidomic Profiling in Late Pregnancy and Early Postpartum Stages: An Observational Comparative Study
Source: Metabolites. 2025 Dec 16;15(12):798. doi: 10.3390/metabo15120798 (PMC12734539; doi:10.3390/metabo15120798)
Supplement: Supplementary file 1 [file metabolites-15-00798-s001.zip]

Archive with 2 entries (2 files):
- File S2 Matrix G and L 346 mol.pdf
- Supplementary Table S3.pdf
